# Supplementary material for: Novel roles of ER stress in repressing neural activity and seizures through Mdm2- and p53-dependent protein translation
Source: PLoS Genet. 2019 Sep 26;15(9):e1008364. doi: 10.1371/journal.pgen.1008364 (PMC6762060; doi:10.1371/journal.pgen.1008364)
Supplement: S1 Appendix — (XLSX) [file pgen.1008364.s013.xlsx]

## Sheet: Sheet1
S1 Appendix: Summary of numerical data that underlies the graphs in each figure.
Figure	Description	Numerical data (mean±SEM)
Fig 1A	BiP levels; saline group vs KA group	1±0.215 vs 2.285±0.341
	PDI levels; saline group vs KA group	1±0.089 vs 1.887±0.156
	PERK levels; saline group vs KA group	1±0.010 vs 1.791±0.110
	XBP1s levels; saline group vs KA group	1±0.063 vs 1.788±0.180
	ATF6 levels; saline group vs KA group	1±0.143 vs 1.018±0.251
Fig 1B1	Latency to stage 4; saline group vs Tg group	12.300±1.230 vs 20.111±3.195
	Time between stages 4&5; saline group vs Tg group	4.625±1.335 vs 13.167±2.257
Fig 1B2	Latency to stage 4; saline group vs Tg group	4.875±0.350 vs 9.250±1.161
	Time between stages 4&5; saline group vs Tg group	3.500±.945 vs 7.625±1.362
Fig 1C1	Latency to stage 4; saline group vs Sal group	14.300±1.585 vs 10.417±1.298
	Time between stages 4&5; saline group vs Sal group	8.888±1.165 vs 6.000±1.106
Fig 1C2	Latency to stage 4; saline group vs Sal group	8.250±0.901 vs 4.125±0.227
	Time between stages 4&5; saline group vs Sal group	3.000±0.463 vs 1.750±0.250
Fig 2A	Relative spike rate: DMSO	1.052±0.047
	Relative spike rate: Tg	0.687±0.067
	Relative spike rate: CHX	1.005±0.105
	Relative spike rate: Tg+CHX	1.203±0.124
Fig 2B	Relative spike amplitude DMSO	1.052±0.093
	Relative spike amplitude: Tg	0.980±0.074
	Relative spike amplitude: CHX	0.934±0.070
	Relative spike amplitude: Tg+CHX	0.870±0.109
Fig 2C	Relative burst duration: DMSO	1.027±0.049
	Relative burst duration: Tg	1.002±0.133
	Relative burst duration: CHX	1.083±0.079
	Relative burst duration: Tg+CHX	1.182±0.060
Fig 3A	Relative Mdm2 level: DMSO	1.698±0.244
	Relative Mdm2 level: CHX	0.935±0.208
	Relative Mdm2 level: Acti-D	1.079±0.192
Fig 3B	Relative Mdm2 mRNA level: DMSO vs Tg	1 vs 1.766±0.357
Fig 3C	Left panel	1 vs 1.517±0.146
	Middle panel	1 vs 0.955±0.178
	Right panel	1 vs 1.700±0.280
Fig 3D	Relative Mdm2 in nuclear fractions: DMSO vs Tg	1 vs 1.517±0.047
Fig 3E	Relative Mdm2 signal in the nucleus: DMSO	1.000±0.054
	Relative Mdm2 signal in the nucleus: Tg	1.455±0.037
Fig 4A	Relative Mdm2 level: Cre- vs Cre +	1 vs 0.585±0.077
Fig 4B	Relative puromycin labeling: Cre-, Tg	1.335±0.027
	Relative puromycin labeling: Cre+, DMSO	1.633±0.172
	Relative puromycin labeling: Cre+, Tg	1.141±0.152
Fig 4C	p53 ubiquitination: Cre-, Tg	2.768±0.231
	p53 ubiquitination: Cre+, DMSO	1.003±0.031
	p53 ubiquitination: Cre+, Tg	0.865±0.041
Fig 4D	p53 level: Cre-, Tg	0.765±0.025
	p53 level: Cre+, DMSO	1.145±0..075
	p53 level: Cre+, Tg	1.350±0.090
Fig 4E	Relative puromycin labeling: Tg	0.571±0.079
	Relative puromycin labeling: Pifithrin	0.998±0.129
	Relative puromycin labeling: Tg + Pifithrin	0.970±0.120
Fig 5A	Relative spike rate: DMSO	1.005±0.164
	Relative spike rate: Tg	0.841±0.220
	Relative spike rate: Pifithrin	1.171±0.309
	Relative spike rate: Tg+Pifithrin	0.356±0.078
Fig 5B	Relative spike amplitude DMSO	1.012±0.073
	Relative spike amplitude: Tg	0.786±0.098
	Relative spike amplitude: Pifithrin	0.780±0.063
	Relative spike amplitude: Tg+Pifithrin	0.727±0.077
Fig 5C	Relative burst duration: DMSO	0.831±0.167
	Relative burst duration: Tg	1.119±0.111
	Relative burst duration: Pifithrin	1.257±0.222
	Relative burst duration: Tg+Pifithrin	1.205±0.134
Fig 6A	Latency to stage 4; Cre-, saline	5.444±0.502
	Latency to stage 4; Cre-, Tg	8.500±0.873
	Latency to stage 4; Cre-, Pifithrin	7.571±1.067
	Latency to stage 4; Cre-, Pifithrin + Tg	12.444±0.687
	Time between stages 4&5; Cre-, saline	3.555±0.687
	Time between stages 4&5; Cre-, Tg	6.875±0.770
	Time between stages 4&5; Cre-, Pifithrin	6.143±0.988
	Time between stages 4&5; Cre-, Pifithrin + Tg	9.666±0.901
Fig 6B	Latency to stage 4; Cre+, saline	10.889±1.515
	Latency to stage 4; Cre+, Tg	10.750±1.411
	Latency to stage 4; Cre+, Pifithrin	9.888±1.165
	Latency to stage 4; Cre+, Pifithrin + Tg	15.000±1.280
	Time between stages 4&5; Cre+, saline	6.222±1.042
	Time between stages 4&5; Cre+, Tg	7.250±1.278
	Time between stages 4&5; Cre+, Pifithrin	6.000±1.089
	Time between stages 4&5; Cre+, Pifithrin + Tg	10.400±1.193
S1 Fig	BiP levels; saline, Tg, Sal	1.000±0.147; 1.498±0.126; 0.469±0.031
	PDI levels; saline, Tg, Sal	1.000±0.063; 1.934±0.239; 0.521±0.080
	PERK levels; saline, Tg, Sal	1.000±0.081; 1.498±0.061; 0.469±0.028
	XBP1s levels; saline, Tg, Sal	1.000±0.093; 1.986±0.274; 0.850±0.189
	ATF6 levels; saline, Tg, Sal	1.000±0.079; 1.224±0.072; 1.173±0.098
S2 Fig	Latency to stage 4; saline group vs Tg group	7.333±1.090 vs 11.778±1.466
	Time between stages 4&5; saline group vs Tg group	1.125±0.125 vs 7.444±2.785
S3 Fig	Latency to stage 4; saline group vs Tg group	6.714±0.707 vs 10.917±1.104
	Time between stages 4&5; saline group vs Tg group	1.462±0.183 vs 3.000±0.674
S4 Fig	DIV 10, spike rates	1.000±0.116
	DIV 12, spike rates	1.165±0.217
	DIV 14, spike rates	2.296±0.330
	DIV 16, spike rates	1.377±0.201
	DIV 18, spike rates	1.226±0.347
S4 Fig	DIV 10, percentage of active electrodes	36.719±2.607
	DIV 12, percentage of active electrodes	53.385±3.003
	DIV 14, percentage of active electrodes	78.385±2.435
	DIV 16, percentage of active electrodes	76.042±2.900
	DIV 18, percentage of active electrodes	78.646±1.647
S5 Fig	Relative numbers of active electrode, DMSO	0.897±0.049
	Relative numbers of active electrode, Tg	0.811±0.058
	Relative numbers of active electrode, CHX	0.934±0.154
	Relative numbers of active electrode, Tg+CHX	0.880±0.074
S6A Fig	Puromycin labeling in WT cultures	0.424±0.046
S6B Fig	Puromycin labeling in Cre- cultures	0.545±0.094
S7A Fig	Relative Mdm2 level	1.045±0.079
	Relative p-Mdm2 level	0.814±0.029
S7B Fig	Relative Mdm2 in the nucleuar fractions	1.092±0.251
S7C Fig	Relative p53 level	1.026±0.100
S8A Fig	Relative eIF2a level	0.910±0.053
	Relative p-eIF2a level	2.131±0.169
	Relative total p-eIF2a level	1.940±0.223
S8B Fig	Relative eIF2a level	0.958±0.114
	Relative p-eIF2a level	1.452±0.193
	Relative total p-eIF2a level	1.488±0.283
S9 Fig	Relative 47S mRNA level Cre- after Tg	0.758±0.147
	Relative 47S mRNA level Cre+ after Tg	1.189±0.320
S10A Fig	Relative p53 level after knockdown	0.662±0.113
S10B Fig	Relative spike rate: control shRNA	0.885±0.055
	Relative spike rate: p53 shRNA	0.683±0.078
S10C Fig	Relative spike amplitude: control shRNA	0.974±0.021
	Relative spike amplitude: p53 shRNA	0.885±0.060
S10D Fig	Relative burst duration: control shRNA	1.086±0.056
	Relative burst duration: control shRNA	1.241±0.069
S11 Fig	Relative Mdm2 level in cortex, Cre+	0.830±0.063
	Relative Mdm2 level in cerebellum, Cre+	1.157±0.134
